# Supplementary material for: Immunogenicity and Protective Efficacy of Dose-Sparing Epigraph Vaccine against H3 Swine Influenza A Virus
Source: Vaccines (Basel). 2024 Aug 22;12(8):943. doi: 10.3390/vaccines12080943 (PMC11359338; doi:10.3390/vaccines12080943)
Supplement: Supplementary file 1 [file vaccines-12-00943-s001.zip]

Archive with 1 entries (1 files):
- vaccines-3150794-supplementary.pdf
